# Supplementary material for: Exploring the roles of snoRNA-induced ribosome heterogeneity in equine osteoarthritis
Source: Front Vet Sci. 2025 Jul 10;12:1562508. doi: 10.3389/fvets.2025.1562508 (PMC12288042; doi:10.3389/fvets.2025.1562508)
Supplement: Supplementary file 2 [file Table_2.xlsx]

## Sheet: S2
Supplementary Table S2: List of snoRNAs identified in equine SF
Name	gene_id	location	start	end	length	gene_name	gene_biotype	logFC.D28.vs.D0	logFC.D70.vs.D0	logFC.D70.vs.D28	PV.D28.vs.D0	PV.D70.vs.D0	PV.D70.vs.D28
ACA64	GeneID:111767660	NC_009156.3(-)	42038719	42038845	126	ACA64	snoRNA	-0.250839	-0.988682	-0.737843	0.876113	0.3034	0.372841
MBII-202	GeneID:111773050	NC_009146.3(+)	36691118	36691198	80	C_D_box_snoRNA	snoRNA	0.910468	0.29065	-0.619818	0.0916214	0.579151	0.239853
MBII-202	GeneID:111774863	NC_009151.3(+)	40257799	40257869	70	C_D_box_snoRNA	snoRNA	0.25019	-0.281174	-0.531364	0.999963	1	0.473525
R38	GeneID:111775836	NC_009154.3(-)	5616484	5616561	77	C_D_box_snoRNA	snoRNA	0.894454	0.725805	-0.168649	0.593707	0.622651	0.989785
R38	GeneID:111775837	NC_009154.3(-)	5614945	5615028	83	C_D_box_snoRNA	snoRNA	-0.994728	-1.69622	-0.70149	0.240168	0.0195506	0.363245
SNORA1	GeneID:111773351	NC_009147.3(-)	90409127	90409261	134	H_ACA_box_snoRNA	snoRNA	-0.467983	-2.81618	-2.3482	0.68274	0.0108804	0.0332734
SNORA11	GeneID:111769761	NC_009144.3(+)	57426689	57426818	129	H_ACA_box_snoRNA	snoRNA	-0.0652935	0.521298	0.586591	0.891222	0.785756	0.852725
SNORA11	GeneID:111771702	NC_009175.3(-)	43744037	43744166	129	H_ACA_box_snoRNA	snoRNA	1.99816	1.34211	-0.656047	0.367498	0.537534	0.765911
SNORA11	GeneID:111771703	NC_009175.3(-)	42802185	42802314	129	H_ACA_box_snoRNA	snoRNA	-0.54896	0.523276	1.07224	0.839234	0.779711	0.66642
SNORA11	GeneID:111771705	NC_009175.3(+)	42872486	42872615	129	H_ACA_box_snoRNA	snoRNA	0.841566	-0.634732	-1.4763	0.780188	0.792079	0.525511
SNORA11	GeneID:111771838	NW_019642836.1(-)	17457	17586	129	H_ACA_box_snoRNA	snoRNA	1.42174	0.0559523	-1.36579	0.246258	0.999898	0.205299
SNORA12	GeneID:111769756	NC_009144.3(+)	29733322	29733467	145	H_ACA_box_snoRNA	snoRNA	1.37999	0.00228176	-1.37771	0.283776	0.999805	0.21623
SNORA13	GeneID:111767990	NC_009157.3(-)	59068602	59068734	132	H_ACA_box_snoRNA	snoRNA	-1.19095	-1.03678	0.154175	0.254276	0.354426	0.999859
SNORA13	GeneID:111767991	NC_009157.3(-)	59290201	59290333	132	H_ACA_box_snoRNA	snoRNA	0.0509792	1.0043	0.953326	0.999869	0.314022	0.27268
SNORA14	GeneID:111769733	NC_009144.3(+)	77163959	77164093	134	H_ACA_box_snoRNA	snoRNA	-2.2922	-2.22957	0.0626225	0.214436	0.221312	0.999968
SNORA16B/SNORA16A family	GeneID:111772655	NC_009145.3(+)	27554024	27554158	134	H_ACA_box_snoRNA	snoRNA	0.0386377	-1.88896	-1.9276	0.967211	0.0322879	0.0462182
SNORA19	GeneID:111769745	NC_009144.3(+)	13490010	13490139	129	H_ACA_box_snoRNA	snoRNA	-1.35736	-0.134417	1.22294	0.236492	0.999558	0.235272
SNORA20	GeneID:111771440	NC_009174.3(+)	8540739	8540868	129	H_ACA_box_snoRNA	snoRNA	-2.10233	-1.44262	0.659712	0.125459	0.272643	0.582527
SNORA21	GeneID:111775846	NC_009154.3(+)	23352223	23352356	133	H_ACA_box_snoRNA	snoRNA	-3.92863	-3.03517	0.893467	0.00919648	0.0356472	0.499967
SNORA22	GeneID:111767656	NC_009156.3(-)	19054499	19054632	133	H_ACA_box_snoRNA	snoRNA	-1.43164	-1.36001	0.0716303	0.223432	0.260192	0.999895
SNORA23	GeneID:111774512	NC_009150.3(+)	80868672	80868855	183	H_ACA_box_snoRNA	snoRNA	-0.554295	-2.16422	-1.60992	0.902742	0.222845	0.296326
SNORA24	GeneID:111772661	NC_009145.3(-)	109263868	109263998	130	H_ACA_box_snoRNA	snoRNA	-1.02549	-0.888403	0.137083	0.411753	0.432793	0.956621
SNORA24	GeneID:111775115	NC_009152.3(-)	64332745	64332875	130	H_ACA_box_snoRNA	snoRNA	-0.839726	-1.37231	-0.532587	0.405224	0.202899	0.531057
SNORA25	GeneID:111774516	NC_009150.3(+)	55440951	55441077	126	H_ACA_box_snoRNA	snoRNA	-2.1683	-2.03723	0.131073	0.137424	0.169764	0.999952
SNORA28	GeneID:111770504	NC_009167.3(+)	45288906	45289031	125	LOC111770504	snoRNA	-1.03618	0.130448	1.16663	0.390763	0.882944	0.310532
SNORA29	GeneID:111771436	NC_009174.3(+)	8535721	8535858	137	H_ACA_box_snoRNA	snoRNA	0.743548	2.06588	1.32233	0.735148	0.433842	0.621051
SNORA30/SNORA37 family	GeneID:111767657	NC_009156.3(-)	20120853	20120981	128	H_ACA_box_snoRNA	snoRNA	-2.70551	-3.55444	-0.84893	0.0934994	0.0112639	0.568522
SNORA31	GeneID:111768726	NC_009160.3(+)	25134384	25134513	129	H_ACA_box_snoRNA	snoRNA	0.357437	-0.310211	-0.667648	1	1	0.457087
SNORA36 family	GeneID:111771696	NC_009175.3(+)	127259995	127260128	133	H_ACA_box_snoRNA	snoRNA	-0.0356637	0.978279	1.01394	1	0.336324	0.250274
SNORA38	GeneID:111769395	NC_009163.3(+)	32258863	32258993	130	H_ACA_box_snoRNA	snoRNA	-1.8566	-1.75789	0.0987079	0.534301	0.53708	0.999969
SNORA41	GeneID:111768953	NC_009161.3(+)	80591560	80591691	131	H_ACA_box_snoRNA	snoRNA	0.572621	-0.00684266	-0.579463	0.814149	0.964629	0.73978
SNORA42/SNORA80 family	GeneID:111768258	NC_009158.3(+)	84355731	84355864	133	H_ACA_box_snoRNA	snoRNA	1.21003	0.107482	-1.10255	0.292824	0.99987	0.276574
SNORA42/SNORA80 family	GeneID:111773704	NC_009148.3(+)	38838734	38838868	134	H_ACA_box_snoRNA	snoRNA	-0.426355	0.722383	1.14874	0.645573	0.704612	0.478978
SNORA43	GeneID:111770730	NC_009168.3(+)	37886817	37886950	133	H_ACA_box_snoRNA	snoRNA	2.16632	1.56738	-0.598936	0.0027837	0.017705	0.35619
SNORA44	GeneID:111772662	NC_009145.3(+)	27554628	27554758	130	H_ACA_box_snoRNA	snoRNA	2.03172	0.463126	-1.5686	0.0169109	0.528284	0.0307239
SNORA46	GeneID:111773053	NC_009146.3(-)	11236591	11236728	137	H_ACA_box_snoRNA	snoRNA	-0.978645	0.855629	1.83427	0.521447	0.801799	0.329507
SNORA48	GeneID:111774526	NC_009150.3(+)	26772017	26772161	144	H_ACA_box_snoRNA	snoRNA	0.00801689	1.27755	1.26953	1	0.283873	0.217988
SNORA48	GeneID:111775787	NC_009154.3(+)	50888624	50888758	134	H_ACA_box_snoRNA	snoRNA	0.441216	-0.848326	-1.28954	0.88222	0.374183	0.272315
SNORA48	GeneID:111775788	NC_009154.3(+)	50889504	50889648	144	H_ACA_box_snoRNA	snoRNA	0.935829	1.45389	0.518062	0.441348	0.263436	0.797664
SNORA50	GeneID:111773054	NC_009146.3(-)	11246172	11246307	135	LOC111773054	snoRNA	-1.41417	-1.33956	0.0746038	0.262246	0.300757	0.999932
SNORA51	GeneID:111770081	NC_009165.3(-)	20583120	20583251	131	H_ACA_box_snoRNA	snoRNA	2.85597	1.14034	-1.71564	0.144333	0.396878	0.41553
SNORA52	GeneID:111776148	NC_009155.3(+)	35790174	35790308	134	H_ACA_box_snoRNA	snoRNA	0.00153136	0.948041	0.94651	0.999778	0.334625	0.266375
SNORA53	GeneID:111771146	NC_009171.3(+)	24091229	24091478	249	H_ACA_box_snoRNA	snoRNA	-3.7267	-3.13935	0.587351	0.0109065	0.0109594	0.576617
SNORA54	GeneID:111776149	NC_009155.3(-)	35152792	35152914	122	H_ACA_box_snoRNA	snoRNA	-0.0234912	0.102007	0.125498	0.964403	0.964435	0.944917
SNORA55	GeneID:111772610	NC_009145.3(+)	18489172	18489306	134	H_ACA_box_snoRNA	snoRNA	0.363743	-0.425752	-0.789495	0.999964	0.999583	0.356561
SNORA58	GeneID:111773705	NC_009148.3(-)	40062047	40062182	135	H_ACA_box_snoRNA	snoRNA	-0.754788	-0.412216	0.342572	0.661183	0.809099	0.85466
SNORA61	GeneID:111772608	NC_009145.3(-)	105463156	105463288	132	H_ACA_box_snoRNA	snoRNA	1.51234	1.28452	-0.227816	0.541315	0.563453	0.978362
SNORA61	GeneID:111772663	NC_009145.3(+)	27554985	27555117	132	H_ACA_box_snoRNA	snoRNA	0.765553	-0.52568	-1.29123	0.607776	0.726823	0.439428
SNORA62/SNORA6 family	GeneID:111768519	NC_009159.3(-)	47545840	47545993	153	H_ACA_box_snoRNA	snoRNA	1.20436	0.150759	-1.0536	0.320535	0.99984	0.330306
SNORA62/SNORA6 family	GeneID:111768520	NC_009159.3(-)	47548022	47548172	150	H_ACA_box_snoRNA	snoRNA	1.24969	0.15091	-1.09878	0.323745	0.999915	0.332222
SNORA63	GeneID:111769133	NC_009162.3(+)	27198949	27199080	131	H_ACA_box_snoRNA	snoRNA	1.28816	0.995769	-0.292395	0.498248	0.619755	0.802405
SNORA64/SNORA10 family	GeneID:111767652	NC_009156.3(+)	42040141	42040274	133	H_ACA_box_snoRNA	snoRNA	2.21118	0.724195	-1.48699	0.185249	0.602865	0.308082
SNORA64/SNORA10 family	GeneID:111767653	NC_009156.3(+)	42040782	42040910	128	H_ACA_box_snoRNA	snoRNA	1.52792	0.157999	-1.36993	0.269378	1	0.2604
SNORA65	GeneID:111770729	NC_009168.3(-)	31511338	31511465	127	H_ACA_box_snoRNA	snoRNA	0.549758	0.130187	-0.419571	0.575167	0.896487	0.622513
SNORA66	GeneID:111773694	NC_009148.3(-)	68961860	68961992	132	H_ACA_box_snoRNA	snoRNA	1.08988	0.141863	-0.948018	0.337719	1	0.34926
SNORA68	GeneID:111769867	NC_009164.3(+)	3310292	3310424	132	H_ACA_box_snoRNA	snoRNA	2.81064	4.06025	1.2496	0.152899	0.0272579	0.437992
SNORA69	GeneID:111771692	NC_009175.3(-)	98954990	98955122	132	H_ACA_box_snoRNA	snoRNA	0.423794	-0.496725	-0.92052	0.999779	1	0.309482
SNORA7	GeneID:111768522	NC_009159.3(+)	5955341	5955480	139	H_ACA_box_snoRNA	snoRNA	-3.53461	-2.15224	1.38236	0.00194021	0.040015	0.204609
SNORA70	GeneID:111772650	NC_009145.3(+)	18204214	18204348	134	H_ACA_box_snoRNA	snoRNA	1.21003	0.107482	-1.10255	0.292824	0.99987	0.276574
SNORA71	GeneID:111770071	NC_009165.3(-)	29555965	29556097	132	H_ACA_box_snoRNA	snoRNA	-3.56541	-4.51325	-0.947836	0.0612675	0.0112102	0.669316
SNORA71	GeneID:111770072	NC_009165.3(+)	29574565	29574698	133	H_ACA_box_snoRNA	snoRNA	-1.29074	-1.23793	0.0528135	0.355114	0.375428	0.999938
SNORA71	GeneID:111770073	NC_009165.3(-)	29554174	29554308	134	H_ACA_box_snoRNA	snoRNA	-2.62476	-3.53418	-0.909419	0.311978	0.0709992	0.872855
SNORA75	GeneID:111774073	NC_009149.3(-)	18636489	18636625	136	H_ACA_box_snoRNA	snoRNA	0.974485	-0.29231	-1.2668	0.54707	1	0.32187
SNORA76	GeneID:111769872	NC_009164.3(-)	7937743	7937871	128	H_ACA_box_snoRNA	snoRNA	-0.528879	-0.995786	-0.466907	1	0.315426	1
SNORA76	GeneID:111775796	NC_009154.3(-)	15299688	15299819	131	H_ACA_box_snoRNA	snoRNA	-0.276362	-1.01393	-0.737573	0.999794	0.399637	0.587763
SNORA77	GeneID:111774867	NC_009151.3(-)	234601	234726	125	H_ACA_box_snoRNA	snoRNA	-1.23329	-1.17589	0.0573991	0.37629	0.402882	0.999935
SNORA79	GeneID:111769758	NC_009144.3(-)	158730269	158730416	147	H_ACA_box_snoRNA	snoRNA	0.280498	-4.80152	-5.08202	0.923234	0.0149304	0.0123047
SNORA8	GeneID:111774515	NC_009150.3(+)	55438761	55438898	137	H_ACA_box_snoRNA	snoRNA	1.23444	2.26085	1.02641	0.420178	0.127816	0.481674
SNORA84	GeneID:111770262	NC_009166.3(+)	55267754	55267886	132	SNORA84	snoRNA	0.889713	0.0755242	-0.814189	0.379298	0.999848	0.359964
SNORA9	GeneID:111773352	NC_009147.3(-)	15532159	15532290	131	H_ACA_box_snoRNA	snoRNA	-4.13077	-3.97548	0.155289	0.0459084	0.02129	0.949533
SNORD10	GeneID:111775800	NC_009154.3(+)	50890463	50890603	140	LOC111775800	snoRNA	5.72444	4.62018	-1.10426	1.56629e-05	0.000361115	0.282022
SNORD100	GeneID:111775536	NC_009153.3(+)	80167725	80167801	76	C_D_box_snoRNA	snoRNA	-0.903475	-3.13962	-2.23615	0.321546	9.07532e-05	0.00614195
SNORD101	GeneID:111775525	NC_009153.3(+)	80166479	80166551	72	C_D_box_snoRNA	snoRNA	1.86296	0.163324	-1.69963	0.0625294	0.844888	0.0381163
SNORD102	GeneID:111768723	NC_009160.3(+)	7114054	7114124	70	C_D_box_snoRNA	snoRNA	0.0265862	-2.13833	-2.16492	0.945358	0.270953	0.302196
SNORD103/SNORD85	GeneID:111772652	NC_009145.3(+)	25564406	25564490	84	C_D_box_snoRNA	snoRNA	0.922454	0.378653	-0.543801	0.530176	0.812149	0.682319
SNORD103/SNORD85	GeneID:111772653	NC_009145.3(+)	25576135	25576219	84	C_D_box_snoRNA	snoRNA	1.7113	0.31616	-1.39514	0.270666	0.848156	0.342159
SNORD104	GeneID:111775845	NC_009154.3(-)	15300008	15300077	69	U104	snoRNA	-0.240026	-1.10702	-0.866991	0.769472	0.158682	0.253121
SNORD105	GeneID:111774529	NC_009150.3(-)	51596866	51596952	86	LOC111774529	snoRNA	2.7917	0.857689	-1.93402	0.209921	0.670615	0.392617
SNORD110	GeneID:111770089	NC_009165.3(-)	20584066	20584133	67	C_D_box_snoRNA	snoRNA	-0.0413236	0.355818	0.397141	0.97723	0.794094	0.774915
SNORD111	GeneID:111773060	NC_009146.3(-)	23839934	23840023	89	C_D_box_snoRNA	snoRNA	0.419921	-0.279813	-0.699734	0.64065	0.754534	0.415722
SNORD111	GeneID:111773061	NC_009146.3(-)	23845236	23845314	78	C_D_box_snoRNA	snoRNA	2.93272	1.38301	-1.54971	0.108679	0.344052	0.575793
SNORD113/SNORD114 family	GeneID:111770490	NC_009167.3(+)	43244464	43244538	74	C_D_box_snoRNA	snoRNA	-0.390631	-0.261205	0.129426	0.71393	0.864639	0.818442
SNORD113/SNORD114 family	GeneID:111770512	NC_009167.3(+)	43254922	43254993	71	C_D_box_snoRNA	snoRNA	0.26676	1.12541	0.858649	0.556575	0.298033	0.450765
SNORD113/SNORD114 family	GeneID:111770515	NC_009167.3(+)	43254148	43254222	74	C_D_box_snoRNA	snoRNA	1.05517	-0.32309	-1.37826	0.429365	1	0.212706
SNORD113/SNORD114 family	GeneID:111770520	NC_009167.3(+)	43262861	43262932	71	C_D_box_snoRNA	snoRNA	0.811262	0.111638	-0.699625	0.418244	0.999851	0.431666
SNORD113/SNORD114 family	GeneID:111770521	NC_009167.3(+)	43277730	43277804	74	C_D_box_snoRNA	snoRNA	0.421796	-0.376195	-0.797991	1	1	0.373045
SNORD113/SNORD114 family	GeneID:111770523	NC_009167.3(+)	43256933	43257006	73	C_D_box_snoRNA	snoRNA	0.889713	0.0755242	-0.814189	0.379298	0.999848	0.359964
SNORD113/SNORD114 family	GeneID:111770526	NC_009167.3(+)	43262201	43262272	71	C_D_box_snoRNA	snoRNA	0.889713	0.0755242	-0.814189	0.379298	0.999848	0.359964
SNORD113/SNORD114 family	GeneID:111770528	NC_009167.3(+)	43261214	43261288	74	C_D_box_snoRNA	snoRNA	0.421742	-0.376121	-0.797862	1	1	0.373116
SNORD113/SNORD114 family	GeneID:111770531	NC_009167.3(+)	43294346	43294417	71	C_D_box_snoRNA	snoRNA	0.559005	0.85546	0.296455	0.47148	0.371325	0.78764
SNORD113/SNORD114 family	GeneID:111770533	NC_009167.3(+)	43281847	43281916	69	C_D_box_snoRNA	snoRNA	0.017742	1.17176	1.15402	0.99996	0.313519	0.250188
SNORD113/SNORD114 family	GeneID:111770535	NC_009167.3(+)	43286622	43286695	73	C_D_box_snoRNA	snoRNA	0.415201	-0.361046	-0.776247	1	1	0.3787
SNORD113/SNORD114 family	GeneID:111770542	NC_009167.3(+)	43289439	43289510	71	C_D_box_snoRNA	snoRNA	0.363743	-0.425752	-0.789495	0.999964	0.999583	0.356561
SNORD113/SNORD114 family	GeneID:111770548	NC_009167.3(+)	43273553	43273624	71	C_D_box_snoRNA	snoRNA	0.363743	-0.425752	-0.789495	0.999964	0.999583	0.356561
SNORD113/SNORD114 family	GeneID:111770552	NC_009167.3(+)	43248885	43248958	73	C_D_box_snoRNA	snoRNA	1.36254	1.61288	0.250335	0.498522	0.369003	0.896604
SNORD113/SNORD114 family	GeneID:111770555	NC_009167.3(+)	43251055	43251127	72	C_D_box_snoRNA	snoRNA	2.12549	0.626832	-1.49866	0.291469	0.568561	0.517261
SNORD116	GeneID:111769700	NC_009144.3(+)	111436022	111436115	93	C_D_box_snoRNA	snoRNA	-1.7113	-2.45706	-0.745765	0.45286	0.204491	0.887614
SNORD116	GeneID:111769701	NC_009144.3(+)	111440636	111440729	93	C_D_box_snoRNA	snoRNA	-2.44585	-3.0436	-0.597746	0.342271	0.198637	0.745336
SNORD116	GeneID:111769703	NC_009144.3(+)	111445246	111445339	93	C_D_box_snoRNA	snoRNA	-0.543544	-1.19744	-0.653897	0.74072	0.264048	0.415645
SNORD116	GeneID:111769707	NC_009144.3(+)	111433236	111433328	92	C_D_box_snoRNA	snoRNA	2.49863	-0.237177	-2.7358	0.0901359	0.877245	0.0365013
SNORD116	GeneID:111769710	NC_009144.3(+)	111442461	111442553	92	C_D_box_snoRNA	snoRNA	1.11888	-0.360953	-1.47983	0.387452	0.761148	0.192246
SNORD116	GeneID:111769711	NC_009144.3(+)	111438760	111438852	92	C_D_box_snoRNA	snoRNA	0.307449	-0.253939	-0.561388	0.99964	0.999681	0.53915
SNORD121A	GeneID:111770261	NC_009166.3(-)	49809807	49809888	81	SNORD121A	snoRNA	2.1507	1.1316	-1.0191	0.167494	0.407669	0.591553
SNORD123	GeneID:111769873	NC_009164.3(-)	51201228	51201297	69	SNORD123	snoRNA	2.63098	1.15053	-1.48045	0.140655	0.502863	0.435233
SNORD124	GeneID:111775799	NC_009154.3(+)	22529407	22529510	103	SNORD124	snoRNA	-0.953767	-0.901381	0.0523863	0.613414	0.612688	1
SNORD125	GeneID:111774870	NC_009151.3(+)	9664321	9664417	96	SNORD125	snoRNA	1.42333	-1.08879	-2.51212	0.35029	0.417706	0.0531785
SNORD126	GeneID:111769766	NC_009144.3(-)	158732605	158732681	76	SNORD126	snoRNA	0.0424179	1.30827	1.26585	0.999944	0.281825	0.226549
SNORD127	GeneID:111769767	NC_009144.3(+)	182434841	182434924	83	SNORD127	snoRNA	0.141334	0.328798	0.187465	0.960697	0.925545	0.928958
SNORD14	GeneID:111774480	NC_009150.3(-)	31175838	31175924	86	C_D_box_snoRNA	snoRNA	1.2853	2.02273	0.737427	0.337704	0.0902018	0.515106
SNORD14	GeneID:111774483	NC_009150.3(-)	30899432	30899517	85	C_D_box_snoRNA	snoRNA	1.65577	0.635616	-1.02015	0.0956884	0.467945	0.226126
SNORD14	GeneID:111774484	NC_009150.3(-)	31175416	31175501	85	C_D_box_snoRNA	snoRNA	2.16114	1.00826	-1.15288	0.0268914	0.23794	0.171425
SNORD14	GeneID:111774524	NC_009150.3(-)	30899854	30899940	86	C_D_box_snoRNA	snoRNA	1.94125	1.37942	-0.561828	0.0429273	0.115029	0.491788
SNORD15	GeneID:111774508	NC_009150.3(-)	70938736	70938880	144	C_D_box_snoRNA	snoRNA	-1.24527	-2.33496	-1.08969	0.211287	0.0063643	0.232438
SNORD15	GeneID:111774509	NC_009150.3(-)	70942227	70942376	149	C_D_box_snoRNA	snoRNA	0.0118521	-0.104558	-0.11641	0.999357	0.973814	0.946996
SNORD16	GeneID:111769715	NC_009144.3(+)	127301856	127301954	98	C_D_box_snoRNA	snoRNA	0.268994	0.189257	-0.0797367	0.976941	0.941485	0.965234
SNORD17	GeneID:111770083	NC_009165.3(+)	6986124	6986360	236	C_D_box_snoRNA	snoRNA	0.758444	-1.04417	-1.80262	0.422193	0.234578	0.0260603
SNORD18	GeneID:111769681	NC_009144.3(+)	127303421	127303490	69	C_D_box_snoRNA	snoRNA	0.584197	-1.13447	-1.71867	0.737573	0.434777	0.315449
SNORD18	GeneID:111769682	NC_009144.3(+)	127301411	127301481	70	C_D_box_snoRNA	snoRNA	2.13248	0.814761	-1.31772	0.0416901	0.430761	0.183045
SNORD19	GeneID:111768524	NC_009159.3(-)	36572603	36572679	76	C_D_box_snoRNA	snoRNA	1.53073	0.0764776	-1.45425	0.245251	0.999928	0.209742
SNORD19B	GeneID:111768526	NC_009159.3(-)	36571707	36571788	81	HBII-108B	snoRNA	3.60968	0.223515	-3.38616	0.0744797	1	0.0648315
SNORD2	GeneID:111769146	NC_009162.3(+)	27196579	27196645	66	snR39B	snoRNA	1.16653	0.0190153	-1.14751	0.186034	0.979342	0.161697
SNORD20	GeneID:111774077	NC_009149.3(-)	18637183	18637264	81	C_D_box_snoRNA	snoRNA	-0.00816568	-1.22734	-1.21917	0.992321	0.103685	0.0898
SNORD21	GeneID:111773690	NC_009148.3(-)	68964907	68965001	94	C_D_box_snoRNA	snoRNA	1.41091	-0.210299	-1.62121	0.160138	0.838373	0.0541634
SNORD22	GeneID:111772649	NC_009145.3(+)	27605225	27605350	125	C_D_box_snoRNA	snoRNA	1.11178	0.117358	-0.994419	0.410929	1	0.41732
SNORD22	GeneID:111776144	NC_009155.3(-)	26623256	26623381	125	C_D_box_snoRNA	snoRNA	-0.411368	-0.0978186	0.313549	0.758822	0.986438	0.838945
SNORD22	GeneID:111776145	NC_009155.3(-)	26624504	26624630	126	C_D_box_snoRNA	snoRNA	3.88729	1.30957	-2.57772	0.0237625	0.455457	0.106413
SNORD23	GeneID:111775531	NC_009153.3(+)	17982318	17982426	108	C_D_box_snoRNA	snoRNA	-1.19389	-0.403148	0.790738	0.442586	0.782593	0.496384
SNORD24	GeneID:111770726	NC_009168.3(+)	36148461	36148535	74	C_D_box_snoRNA	snoRNA	0.596739	-0.452368	-1.04911	0.626955	0.646601	0.308452
SNORD26	GeneID:111776141	NC_009155.3(-)	26625740	26625815	75	LOC111776141	snoRNA	1.35614	-0.0670757	-1.42322	0.222436	0.939793	0.140519
SNORD27	GeneID:111776140	NC_009155.3(-)	26625393	26625464	71	C_D_box_snoRNA	snoRNA	0.804358	0.373009	-0.431348	0.557282	0.746601	0.701548
SNORD29	GeneID:111776138	NC_009155.3(-)	26624230	26624294	64	C_D_box_snoRNA	snoRNA	2.29674	0.0880905	-2.20865	0.283878	0.988086	0.287657
SNORD30	GeneID:111776142	NC_009155.3(-)	26623995	26624064	69	C_D_box_snoRNA	snoRNA	0.274211	-1.08034	-1.35455	0.798848	0.286779	0.183589
SNORD31	GeneID:111776143	NC_009155.3(-)	26623667	26623735	68	C_D_box_snoRNA	snoRNA	-2.52175	-2.39639	0.125365	0.152161	0.15759	0.860077
SNORD34	GeneID:111775524	NC_009153.3(+)	19579949	19580019	70	C_D_box_snoRNA	snoRNA	4.59071	3.34246	-1.24825	0.0277467	0.0830977	0.4051
SNORD35	GeneID:111775526	NC_009153.3(+)	19580229	19580315	86	C_D_box_snoRNA	snoRNA	0.944917	2.45833	1.51341	0.468206	0.11435	0.395763
SNORD36	GeneID:111770723	NC_009168.3(+)	36149205	36149279	74	C_D_box_snoRNA	snoRNA	2.08184	0.461789	-1.62005	0.176316	0.704771	0.275827
SNORD36	GeneID:111770724	NC_009168.3(+)	36149591	36149663	72	C_D_box_snoRNA	snoRNA	4.65668	1.45823	-3.19845	0.0265999	0.319282	0.131252
SNORD36	GeneID:111770725	NC_009168.3(+)	36149942	36150008	66	C_D_box_snoRNA	snoRNA	-0.134758	-0.0025061	0.132252	0.967474	0.996166	0.964763
SNORD37	GeneID:111774521	NC_009150.3(-)	2822701	2822765	64	C_D_box_snoRNA	snoRNA	2.6812	0.950935	-1.73027	0.125082	0.432241	0.379767
SNORD38	GeneID:111772656	NC_009145.3(-)	13678063	13678131	68	C_D_box_snoRNA	snoRNA	2.11633	1.13119	-0.985138	0.225952	0.465857	0.649249
SNORD38	GeneID:111772657	NC_009145.3(-)	13678668	13678736	68	C_D_box_snoRNA	snoRNA	4.69791	3.20927	-1.48864	6.39698e-05	0.00554007	0.134881
SNORD41	GeneID:111774475	NC_009150.3(+)	46934345	46934414	69	C_D_box_snoRNA	snoRNA	0.908454	0.904225	-0.00422924	0.580862	0.565271	0.957243
SNORD42	GeneID:111775834	NC_009154.3(+)	42967063	42967129	66	C_D_box_snoRNA	snoRNA	0.848176	-0.383402	-1.23158	0.317119	0.628691	0.121622
SNORD42	GeneID:111775835	NC_009154.3(+)	42969345	42969409	64	C_D_box_snoRNA	snoRNA	-3.1283	-3.68511	-0.556807	0.0722162	0.0323983	0.772199
SNORD43	GeneID:111771144	NC_009171.3(-)	37279085	37279148	63	C_D_box_snoRNA	snoRNA	-1.63287	-1.49739	0.135479	0.0426322	0.0643569	0.865654
SNORD45	GeneID:111773696	NC_009148.3(-)	83692923	83693006	83	C_D_box_snoRNA	snoRNA	-0.846852	-3.04154	-2.19469	0.69776	0.0985231	0.210201
SNORD45	GeneID:111773699	NC_009148.3(-)	83693635	83693713	78	C_D_box_snoRNA	snoRNA	4.08869	1.25696	-2.83172	0.178833	0.418577	0.451945
SNORD46	GeneID:111772659	NC_009145.3(-)	13679552	13679655	103	C_D_box_snoRNA	snoRNA	1.19612	-0.363223	-1.55935	0.347671	0.77489	0.201833
SNORD48	GeneID:111769393	NC_009163.3(+)	32435410	32435472	62	C_D_box_snoRNA	snoRNA	-2.85776	-3.09861	-0.240852	0.00260515	0.0010496	0.778593
SNORD49	GeneID:111775841	NC_009154.3(-)	58174749	58174819	70	C_D_box_snoRNA	snoRNA	1.89359	-0.525351	-2.41894	0.0085713	0.409012	0.000576762
SNORD49	GeneID:111775843	NC_009154.3(-)	58175276	58175346	70	C_D_box_snoRNA	snoRNA	2.70729	0.965453	-1.74183	0.0179201	0.422105	0.0865554
SNORD5	GeneID:111774479	NC_009150.3(+)	55437988	55438060	72	mgh28S-2409	snoRNA	-1.98915	-1.87726	0.111893	0.221726	0.251775	0.999943
SNORD50	GeneID:111769721	NC_009144.3(-)	147355172	147355239	67	C_D_box_snoRNA	snoRNA	0.36784	0.68514	0.317301	0.566026	0.461543	0.855968
SNORD50	GeneID:111775528	NC_009153.3(-)	40037802	40037871	69	C_D_box_snoRNA	snoRNA	0.238147	-2.99162	-3.22977	0.830879	0.00790485	0.00383879
SNORD50	GeneID:111775529	NC_009153.3(-)	40038120	40038189	69	C_D_box_snoRNA	snoRNA	5.26554	2.59677	-2.66877	4.21965e-05	0.0360612	0.00991457
SNORD51	GeneID:111768951	NC_009161.3(+)	80591196	80591274	78	C_D_box_snoRNA	snoRNA	-0.477694	-0.964829	-0.487135	0.754092	0.584797	0.716047
SNORD52	GeneID:111769391	NC_009163.3(+)	32436083	32436150	67	C_D_box_snoRNA	snoRNA	0.518674	-0.560444	-1.07912	0.691007	0.634869	0.347887
SNORD53/SNORD92	GeneID:111768254	NC_009158.3(-)	68580018	68580096	78	C_D_box_snoRNA	snoRNA	-4.79377	-2.3808	2.41297	0.000177386	0.0296366	0.0391468
SNORD53/SNORD92	GeneID:111768255	NC_009158.3(-)	68579158	68579233	75	C_D_box_snoRNA	snoRNA	1.24641	-0.984966	-2.23138	0.172773	0.272459	0.00813672
SNORD53/SNORD92	GeneID:111768256	NC_009158.3(-)	68591321	68591405	84	C_D_box_snoRNA	snoRNA	0.490872	-0.155827	-0.646699	0.740942	0.894741	0.589933
SNORD55/SNORD39	GeneID:111772651	NC_009145.3(-)	13680116	13680195	79	C_D_box_snoRNA	snoRNA	0.910101	-0.602449	-1.51255	0.311525	0.473456	0.0566101
SNORD56	GeneID:111770079	NC_009165.3(-)	20581639	20581709	70	C_D_box_snoRNA	snoRNA	-0.197863	-1.5231	-1.32524	0.857352	0.410916	0.506975
SNORD57	GeneID:111770078	NC_009165.3(-)	20581311	20581381	70	C_D_box_snoRNA	snoRNA	0.310916	-2.62403	-2.93494	0.754963	0.00392545	0.00156289
SNORD58	GeneID:111774858	NC_009151.3(-)	71513212	71513276	64	C_D_box_snoRNA	snoRNA	1.08491	-0.528048	-1.61296	0.140278	0.386171	0.0209708
SNORD58	GeneID:111774859	NC_009151.3(-)	71513899	71513963	64	C_D_box_snoRNA	snoRNA	5.13495	2.11755	-3.0174	0.00852489	0.245603	0.0669808
SNORD58	GeneID:111774860	NC_009151.3(-)	71512058	71512121	63	C_D_box_snoRNA	snoRNA	3.09198	0.431857	-2.66013	0.018766	0.712858	0.0197236
SNORD58	GeneID:111774861	NC_009151.3(-)	71514305	71514370	65	C_D_box_snoRNA	snoRNA	1.24819	0.116833	-1.13136	0.460258	0.923211	0.459104
SNORD59	GeneID:111774079	NC_009149.3(-)	75095386	75095456	70	C_D_box_snoRNA	snoRNA	5.44331	2.78292	-2.66039	0.00237021	0.0712568	0.0932692
SNORD59	GeneID:111774080	NC_009149.3(-)	75096496	75096570	74	C_D_box_snoRNA	snoRNA	1.5147	0.686534	-0.82817	0.313891	0.627788	0.576207
SNORD60	GeneID:111767654	NC_009156.3(+)	41861246	41861328	82	C_D_box_snoRNA	snoRNA	-1.30992	0.00463931	1.31456	0.540151	0.766396	0.407
SNORD61	GeneID:111771694	NC_009175.3(-)	112915956	112916027	71	C_D_box_snoRNA	snoRNA	3.09599	1.05301	-2.04298	0.00267598	0.260306	0.01864
SNORD62	GeneID:111770727	NC_009168.3(+)	34655446	34655530	84	C_D_box_snoRNA	snoRNA	-0.821592	-2.0338	-1.2122	0.766559	0.27357	0.447567
SNORD62	GeneID:111770728	NC_009168.3(+)	34660037	34660122	85	C_D_box_snoRNA	snoRNA	-0.310272	-1.65358	-1.34331	0.905761	0.219629	0.257377
SNORD63	GeneID:111767985	NC_009157.3(+)	37267107	37267181	74	C_D_box_snoRNA	snoRNA	1.72813	-0.566008	-2.29414	0.423737	0.734776	0.258699
SNORD65	GeneID:111775792	NC_009154.3(-)	58173810	58173882	72	C_D_box_snoRNA	snoRNA	-1.46699	-0.491702	0.975288	0.543792	0.847775	0.656341
SNORD66	GeneID:111769140	NC_009162.3(+)	25001555	25001630	75	C_D_box_snoRNA	snoRNA	0.222721	-2.28121	-2.50393	0.844076	0.063472	0.0202131
SNORD67	GeneID:111776150	NC_009155.3(-)	11357415	11357525	110	C_D_box_snoRNA	snoRNA	1.09809	1.35415	0.256063	0.396585	0.284258	0.863882
SNORD69	GeneID:111768525	NC_009159.3(-)	36570495	36570571	76	C_D_box_snoRNA	snoRNA	0.507705	-1.21333	-1.72104	0.611129	0.198135	0.0432604
SNORD70	GeneID:111768956	NC_009161.3(+)	77298286	77298374	88	C_D_box_snoRNA	snoRNA	1.48831	1.21653	-0.271777	0.331831	0.400116	0.964776
SNORD70	GeneID:111768957	NC_009161.3(+)	77299063	77299147	84	C_D_box_snoRNA	snoRNA	0.811262	0.111638	-0.699625	0.418244	0.999851	0.431666
SNORD71	GeneID:111773059	NC_009146.3(+)	22794187	22794272	85	C_D_box_snoRNA	snoRNA	-4.9006	-3.49072	1.40988	0.0252528	0.0943837	0.331055
SNORD72	GeneID:111769871	NC_009164.3(+)	26033833	26033912	79	C_D_box_snoRNA	snoRNA	1.42913	0.552205	-0.876929	0.428343	0.834379	0.649654
SNORD73	GeneID:111772646	NC_009145.3(-)	82562441	82562513	72	C_D_box_snoRNA	snoRNA	1.58515	1.12978	-0.455364	0.152879	0.242747	0.646228
SNORD73	GeneID:111772648	NC_009145.3(-)	82560941	82561012	71	C_D_box_snoRNA	snoRNA	0.696502	0.123162	-0.57334	0.771005	0.925616	0.7565
SNORD74	GeneID:111773701	NC_009148.3(-)	9556768	9556847	79	C_D_box_snoRNA	snoRNA	1.50575	1.80091	0.295163	0.178056	0.102507	0.771606
SNORD75	GeneID:111773711	NC_009148.3(-)	9556293	9556354	61	C_D_box_snoRNA	snoRNA	0.583758	-2.68447	-3.26823	0.787175	0.0652801	0.0380824
SNORD78	GeneID:111773710	NC_009148.3(-)	9555010	9555074	64	C_D_box_snoRNA	snoRNA	2.49584	0.844811	-1.65102	0.167075	0.454773	0.414294
SNORD82	GeneID:111774074	NC_009149.3(-)	18640879	18640948	69	C_D_box_snoRNA	snoRNA	-0.129003	-1.32322	-1.19421	0.925617	0.230423	0.395923
SNORD83	GeneID:111769389	NC_009163.3(-)	32191083	32191159	76	C_D_box_snoRNA	snoRNA	3.82635	1.74141	-2.08494	0.0466818	0.235868	0.294734
SNORD83	GeneID:111769390	NC_009163.3(-)	32193913	32193982	69	C_D_box_snoRNA	snoRNA	0.0509792	1.0043	0.953326	0.999869	0.314022	0.27268
SNORD87	GeneID:111775119	NC_009152.3(+)	18984674	18984758	84	C_D_box_snoRNA	snoRNA	0.59668	0.655666	0.0589865	0.445668	0.37313	0.930647
SNORD88	GeneID:111775532	NC_009153.3(-)	20509350	20509440	90	C_D_box_snoRNA	snoRNA	0.363743	-0.425752	-0.789495	0.999964	0.999583	0.356561
SNORD88	GeneID:111775533	NC_009153.3(-)	20508717	20508807	90	C_D_box_snoRNA	snoRNA	0.25019	-0.281174	-0.531364	0.999963	1	0.473525
SNORD88	GeneID:111775534	NC_009153.3(-)	20511857	20511947	90	C_D_box_snoRNA	snoRNA	0.939958	1.22693	0.286974	0.366794	0.275812	0.850231
SNORD89	GeneID:111768260	NC_009158.3(+)	8483507	8483620	113	C_D_box_snoRNA	snoRNA	-0.327729	-2.07454	-1.74681	0.748682	0.252679	0.416932
SNORD90	GeneID:111770733	NC_009168.3(-)	27549256	27549366	110	C_D_box_snoRNA	snoRNA	1.16601	-0.782132	-1.94814	0.793282	0.716089	0.578649
SNORD91 family	GeneID:111775793	NC_009154.3(-)	46203649	46203744	95	C_D_box_snoRNA	snoRNA	0.345481	-0.290224	-0.635704	0.999608	0.999656	0.484067
SNORD91 family	GeneID:111775794	NC_009154.3(-)	46202568	46202661	93	C_D_box_snoRNA	snoRNA	4.04936	1.30605	-2.74331	0.0459816	0.355977	0.208746
SNORD93	GeneID:111773354	NC_009147.3(+)	54692396	54692469	73	C_D_box_snoRNA	snoRNA	1.09094	-0.364897	-1.45584	0.756797	0.57827	0.431307
SNORD94	GeneID:111768261	NC_009158.3(-)	19089532	19089668	136	C_D_box_snoRNA	snoRNA	0.734453	-0.140477	-0.87493	0.669872	0.859381	0.642298
SNORD94	GeneID:111771971	NW_019643394.1(+)	318980	319116	136	C_D_box_snoRNA	snoRNA	0.655449	-0.0899747	-0.745423	0.801815	0.915676	0.821758
SNORD94	GeneID:111771999	NW_019643418.1(-)	8137	8273	136	C_D_box_snoRNA	snoRNA	1.759	0.0249194	-1.73408	0.336779	0.742974	0.364833
SNORD95	GeneID:111767987	NC_009157.3(+)	502068	502135	67	C_D_box_snoRNA	snoRNA	0.126292	-1.13846	-1.26475	0.856162	0.12344	0.0757063
SNORD96 family	GeneID:111767983	NC_009157.3(+)	503388	503466	78	C_D_box_snoRNA	snoRNA	0.229028	-0.551926	-0.780953	0.821594	0.529357	0.364357
SNORD97	GeneID:111774482	NC_009150.3(-)	82067862	82068003	141	U97	snoRNA	0.0825867	-1.6661	-1.74869	0.974902	0.199831	0.191632
SNORD98	GeneID:111769760	NC_009144.3(+)	57505965	57506029	64	C_D_box_snoRNA	snoRNA	-1.38208	-1.25098	0.1311	0.247607	0.32214	0.999936
SNORD99	GeneID:111772614	NC_009145.3(+)	27555802	27555875	73	C_D_box_snoRNA	snoRNA	0.640001	1.73527	1.09527	0.78993	0.452366	0.66017
snR60/Z15/Z230/Z193/J17	GeneID:111773703	NC_009148.3(-)	9554309	9554390	81	C_D_box_snoRNA	snoRNA	1.40638	0.168272	-1.23811	0.124591	0.844319	0.160425
U105B	GeneID:111774481	NC_009150.3(-)	51595605	51595684	79	U105B	snoRNA	1.25644	-0.853701	-2.11014	0.24659	0.333328	0.0718778
U13	GeneID:111770981	NC_009170.3(-)	11387107	11387210	103	U13	snoRNA	-0.145697	-0.620846	-0.475149	0.824696	0.288676	0.446352
U2-19	GeneID:111774525	NC_009150.3(-)	55448978	55449057	79	C_D_box_snoRNA	snoRNA	-0.541541	-0.933838	-0.392297	0.58103	0.461952	0.795122
U2-30	GeneID:111769868	NC_009164.3(-)	48205700	48205769	69	C_D_box_snoRNA	snoRNA	-0.677775	0.53615	1.21393	0.999604	0.999584	0.175
U2-30	GeneID:111774522	NC_009150.3(-)	55448733	55448805	72	C_D_box_snoRNA	snoRNA	-0.639973	0.488714	1.12869	0.999586	0.99971	0.185657
U3	GeneID:111767662	NC_009156.3(-)	27768928	27769142	214	U3_snoRNA	snoRNA	-0.450631	-1.3285	-0.87787	0.832873	0.24232	0.338376
U3	GeneID:111771156	NC_009171.3(+)	26463853	26464063	210	U3_snoRNA	snoRNA	-1.17105	-1.09673	0.0743173	0.255796	0.304337	0.999889
U3	GeneID:111775812	NC_009154.3(-)	33131735	33131949	214	U3_snoRNA	snoRNA	0.657946	-1.04581	-1.70376	0.457201	0.18517	0.0298204
U3	GeneID:111775813	NC_009154.3(-)	33139271	33139484	213	U3_snoRNA	snoRNA	0.176399	-0.431878	-0.608277	0.81942	0.626054	0.476001
U3	GeneID:111775814	NC_009154.3(-)	33152224	33152439	215	U3_snoRNA	snoRNA	-0.587819	-1.94866	-1.36084	0.647016	0.0581239	0.237166
U54	GeneID:111775122	NC_009152.3(+)	28300594	28300660	66	U54	snoRNA	-0.365345	0.0943277	0.459672	0.814392	0.913725	0.753816
U83B	GeneID:111771147	NC_009171.3(-)	37274075	37274168	93	C_D_box_snoRNA	snoRNA	3.45704	0.452938	-3.00411	0.000330868	0.584723	0.000260594
U83B	GeneID:111771149	NC_009171.3(-)	37275584	37275677	93	C_D_box_snoRNA	snoRNA	-0.0356637	0.978279	1.01394	1	0.336324	0.250274
U85	GeneID:111774090	NC_009149.3(+)	35071374	35071700	326	U85	snoRNA	-0.142737	2.11159	2.25433	0.873185	0.190383	0.187309
U89	GeneID:111774089	NC_009149.3(-)	35442041	35442304	263	U89	snoRNA	2.44147	2.26262	-0.17885	0.179473	0.122461	0.942072
Z17	GeneID:111775838	NC_009154.3(+)	42968641	42968712	71	LOC111775838	snoRNA	0.363743	-0.425752	-0.789495	0.999964	0.999583	0.356561
Z17	GeneID:111775839	NC_009154.3(+)	42969598	42969669	71	LOC111775839	snoRNA	1.28401	0.143189	-1.14082	0.345699	0.999995	0.352142
Z195/SNORD33/SNORD32 family	GeneID:111775522	NC_009153.3(+)	19579661	19579745	84	C_D_box_snoRNA	snoRNA	2.61902	1.2533	-1.36572	0.0265281	0.255531	0.196632
Z195/SNORD33/SNORD32 family	GeneID:111775523	NC_009153.3(+)	19578950	19579033	83	C_D_box_snoRNA	snoRNA	2.04949	0.0552196	-1.99427	0.0028972	0.923289	0.000765521
Z39	GeneID:111767989	NC_009157.3(-)	80391172	80391233	61	C_D_box_snoRNA	snoRNA	0.509241	0.485125	-0.0241161	0.541238	0.541584	0.9839
Z40	GeneID:111774514	NC_009150.3(+)	55439890	55439963	73	C_D_box_snoRNA	snoRNA	0.818294	0.804701	-0.0135931	0.611285	0.611323	0.981457
